# Supplementary material for: Do school classrooms meet the visual requirements of children and recommended vision standards?
Source: PLoS One. 2017 Apr 3;12(4):e0174983. doi: 10.1371/journal.pone.0174983 (PMC5378392; doi:10.1371/journal.pone.0174983)
Supplement: S1 Data — (XLSX) [file pone.0174983.s001.xlsx]

## Sheet: Sheet 1
Classroom	Class_size	Student allocation m^2	Board_Length(m)	Board_Width(m)	Room_length(m)	Room_width(m)	Max logMAR VAD threshold	Min logMAR_VAD_FirstRow	Min logMAR_VAD_MiddleRow	Min logMAR_VAD_LastRow	avg logMAR_VAD_first row	avg logMAR_VAD_middle row	avg logMAR_VAD_last row
1	27	1.47556	1.16	2.44	6.64	6	0.204055	0.547486	0.402156	0.264752	0.854206	0.674336	0.51077
2	30	1.25171	1.23	3.66	6.29	5.97	0.354649	0.472033	0.409387	0.354649	0.76984	0.683236	0.609844
3	31	0.883516	1.2	4.17	4.49	6.1	0.602833	0.770567	0.701854	0.633398	1.00161	0.920776	0.815213
4	27	1.2892	1.22	2.43	5.86	5.94	0.391278	0.584667	0.514087	0.424518	0.92837	0.811413	0.711575
5	27	0.605111	1.01	1.81	4.2	3.89	0.622675	1.04461	0.830086	0.687131	1.32352	1.10906	0.966125
6	57	0.675284	1.53	3.04	6.48	5.94	0.282429	0.432688	0.351092	0.282429	0.663414	0.578255	0.507041
7	30	1.26153	1.37	6.06	5.96	6.35	0.486826	0.58504	0.516098	0.486826	0.916075	0.819948	0.720566
8	38	0.898368	1.17	1.48	5.05	6.76	0.267943	0.496261	0.331575	0.267943	0.964009	0.743259	0.672784
9	37	0.561	1.21	2.4	5.1	4.07	0.53649	0.728371	0.610735	0.585708	1.00999	0.863392	0.71535
10	36	0.613889	1.17	1.82	6.5	3.4	0.0740957	0.608182	0.433581	0.259732	0.907166	0.685394	0.535922
11	23	1.60717	1.22	2.44	6.04	6.12	0.480974	0.913892	0.716094	0.62991	1.04986	0.847797	0.779895
12	26	0.943654	1.08	2.86	7.01	3.5	0.283768	0.463063	0.379879	0.306717	0.841493	0.673462	0.556237
13	39	1.01667	1.53	3.05	6.5	6.1	0.0797482	0.33692	0.199034	0.0938832	0.672037	0.531756	0.426197
14	34	1.14659	1.2	1.25	6.53	5.97	0.19126	0.445831	0.354241	0.19126	0.798207	0.674606	0.496942
15	41	0.937561	1.19	2.4	6.2	6.2	0.519457	0.667256	0.554219	0.519457	0.943519	0.790745	0.701475
16	30	1.5496	1.2	3.05	7.8	5.96	0.321523	0.610415	0.493222	0.361031	0.8781	0.689699	0.544666
17	20	1.72575	1.23	1.82	5.85	5.9	0.273252	0.572205	0.472822	0.296733	0.796546	0.700973	0.562418
18	39	0.700923	1.09	3.33	6.8	4.02	0.469145	0.641351	0.547127	0.469145	0.977972	0.844805	0.743367
19	26	0.958615	1.19	4.27	4.65	5.36	0.540855	0.663361	0.61567	0.540855	0.966309	0.848691	0.757164
20	38	1.04447	1.18	2.4	6.3	6.3	0.217735	0.360401	0.242762	0.217735	0.897572	0.750965	0.60292
21	36	0.488044	1.28	3.9	6.32	2.78	0.246459	0.531096	0.45731	0.246459	0.886719	0.742036	0.521948
22	29	1.27178	1.52	3.1	6.23	5.92	0.385225	0.571327	0.487758	0.418393	0.799858	0.672597	0.575192
23	51	0.696953	1.42	3.11	5.58	6.37	0.25546	0.523653	0.406963	0.28852	0.913489	0.705102	0.56119
24	31	1.02966	1.49	1.2	8.02	3.98	0.448356	0.591021	0.534757	0.462621	0.876167	0.757731	0.665751
25	27	1.34	1.02	3.05	6.7	5.4	0.25546	0.568007	0.493522	0.352369	0.865891	0.658386	0.499035
26	53	0.473358	1.34	3.15	6.4	3.92	0.0716069	0.372636	0.204897	0.0778558	0.810749	0.630776	0.484649
27	39	0.619692	1.62	1.44	5.3	4.56	0.382677	0.649997	0.462773	0.382677	0.908433	0.754543	0.605559
28	25	1.5576	1.52	3.06	6.6	5.9	0.229473	0.557499	0.36363	0.229473	0.973519	0.792359	0.628679
29	45	0.78988	1.42	3.1	5.58	6.37	0.0681464	0.252062	0.159005	0.0824114	0.679492	0.55986	0.468021
30	41	0.960332	1.12	2.4	6.23	6.32	0.406829	0.825025	0.60178	0.406829	1.04991	0.833843	0.68425
31	41	0.884634	1.65	3.22	6.2	5.85	0.264071	0.569176	0.397401	0.274042	0.845163	0.677857	0.526968
32	28	1.49793	1.67	3.56	6.7	6.26	-0.0601032	0.138554	0.045132	-0.0137345	0.560636	0.466651	0.368796
33	58	0.617931	1.4	3.45	5.6	6.4	0.115988	0.314644	0.221223	0.168517	0.601977	0.508185	0.410175
